# Supplementary material for: Mutual causal effects between immune cells and hepatocellular carcinoma: a Mendelian randomization study
Source: Discov Oncol. 2025 Jan 16;16:54. doi: 10.1007/s12672-025-01785-z (PMC11739439; doi:10.1007/s12672-025-01785-z)
Supplement: Supplementary file 1 — Supplementary material 1 [file 12672_2025_1785_MOESM1_ESM.xls]

## Sheet: Table S1
Table S1.Instrumental variables used in MR analysis of the causal impact of HCC on immune cells.
SNP	Chromosome	Position	Effect_allele	Other_allele	SE_exposure	Beta_exposure	Pvalue_exposure	SE_outcome	Beta.outcome	Pvalue_outcome	Exposure.id	Outcome.id
rs1131500	6	31322980	T	C	0.0338153	0.189858	1.97043e-08	0.03246	-0.01816	0.5759	hepatocellular carcinoma || id:bbj-a-158	CD20- CD38- B cell %B cell || id:ebi-a-GCST90001422
rs113777417	6	33031448	C	A	0.0340474	0.203222	2.39007e-09	0.04536	-0.02557	0.573	hepatocellular carcinoma || id:bbj-a-158	CD20- CD38- B cell %B cell || id:ebi-a-GCST90001422
rs8107030	19	39736719	G	A	0.0597699	0.367335	7.95555e-10	0.03145	-0.06585	0.0363203	hepatocellular carcinoma || id:bbj-a-158	CD20- CD38- B cell %B cell || id:ebi-a-GCST90001422
rs1131500	6	31322980	T	C	0.0338153	0.189858	1.97043e-08	0.03483	-0.03772	0.2789	hepatocellular carcinoma || id:bbj-a-158	HLA DR++ monocyte %leukocyte || id:ebi-a-GCST90001476
rs113777417	6	33031448	C	A	0.0340474	0.203222	2.39007e-09	0.04828	-0.0829	0.08603	hepatocellular carcinoma || id:bbj-a-158	HLA DR++ monocyte %leukocyte || id:ebi-a-GCST90001476
rs8107030	19	39736719	G	A	0.0597699	0.367335	7.95555e-10	0.03243	-0.05311	0.1016	hepatocellular carcinoma || id:bbj-a-158	HLA DR++ monocyte %leukocyte || id:ebi-a-GCST90001476
rs1131500	6	31322980	T	C	0.0338153	0.189858	1.97043e-08	0.03332	-0.0063	0.85	hepatocellular carcinoma || id:bbj-a-158	Transitional B cell %lymphocyte || id:ebi-a-GCST90001578
rs113777417	6	33031448	C	A	0.0340474	0.203222	2.39007e-09	0.04598	0.03321	0.4701	hepatocellular carcinoma || id:bbj-a-158	Transitional B cell %lymphocyte || id:ebi-a-GCST90001578
rs8107030	19	39736719	G	A	0.0597699	0.367335	7.95555e-10	0.03152	0.06815	0.0306803	hepatocellular carcinoma || id:bbj-a-158	Transitional B cell %lymphocyte || id:ebi-a-GCST90001578
rs1131500	6	31322980	T	C	0.0338153	0.189858	1.97043e-08	0.03448	-0.06169	0.0736394	hepatocellular carcinoma || id:bbj-a-158	BAFF-R on IgD+ CD38+ B cell || id:ebi-a-GCST90001708
rs113777417	6	33031448	C	A	0.0340474	0.203222	2.39007e-09	0.04718	0.001292	0.9782	hepatocellular carcinoma || id:bbj-a-158	BAFF-R on IgD+ CD38+ B cell || id:ebi-a-GCST90001708
rs8107030	19	39736719	G	A	0.0597699	0.367335	7.95555e-10	0.03295	-0.05217	0.1134	hepatocellular carcinoma || id:bbj-a-158	BAFF-R on IgD+ CD38+ B cell || id:ebi-a-GCST90001708
rs1131500	6	31322980	T	C	0.0338153	0.189858	1.97043e-08	0.03439	-0.03921	0.2542	hepatocellular carcinoma || id:bbj-a-158	BAFF-R on transitional B cell || id:ebi-a-GCST90001720
rs113777417	6	33031448	C	A	0.0340474	0.203222	2.39007e-09	0.04714	-0.0192	0.6838	hepatocellular carcinoma || id:bbj-a-158	BAFF-R on transitional B cell || id:ebi-a-GCST90001720
rs8107030	19	39736719	G	A	0.0597699	0.367335	7.95555e-10	0.03296	-0.05695	0.0840892	hepatocellular carcinoma || id:bbj-a-158	BAFF-R on transitional B cell || id:ebi-a-GCST90001720
rs1131500	6	31322980	T	C	0.0338153	0.189858	1.97043e-08	0.0331	-0.05678	0.0863297	hepatocellular carcinoma || id:bbj-a-158	CD24 on IgD+ CD38+ B cell || id:ebi-a-GCST90001768
rs113777417	6	33031448	C	A	0.0340474	0.203222	2.39007e-09	0.04597	-0.01454	0.751799	hepatocellular carcinoma || id:bbj-a-158	CD24 on IgD+ CD38+ B cell || id:ebi-a-GCST90001768
rs8107030	19	39736719	G	A	0.0597699	0.367335	7.95555e-10	0.0323	-0.05643	0.0807105	hepatocellular carcinoma || id:bbj-a-158	CD24 on IgD+ CD38+ B cell || id:ebi-a-GCST90001768
rs1131500	6	31322980	T	C	0.0338153	0.189858	1.97043e-08	0.04443	0.06434	0.1477	hepatocellular carcinoma || id:bbj-a-158	CD27 on IgD+ CD38- unswitched memory B cell || id:ebi-a-GCST90001801
rs113777417	6	33031448	C	A	0.0340474	0.203222	2.39007e-09	0.06189	0.01829	0.767701	hepatocellular carcinoma || id:bbj-a-158	CD27 on IgD+ CD38- unswitched memory B cell || id:ebi-a-GCST90001801
rs8107030	19	39736719	G	A	0.0597699	0.367335	7.95555e-10	0.04558	0.08632	0.0584104	hepatocellular carcinoma || id:bbj-a-158	CD27 on IgD+ CD38- unswitched memory B cell || id:ebi-a-GCST90001801
rs1131500	6	31322980	T	C	0.0338153	0.189858	1.97043e-08	0.03653	-0.05475	0.1341	hepatocellular carcinoma || id:bbj-a-158	CD3 on Effector Memory CD8+ T cell || id:ebi-a-GCST90001839
rs113777417	6	33031448	C	A	0.0340474	0.203222	2.39007e-09	0.05221	-0.01478	0.7771	hepatocellular carcinoma || id:bbj-a-158	CD3 on Effector Memory CD8+ T cell || id:ebi-a-GCST90001839
rs8107030	19	39736719	G	A	0.0597699	0.367335	7.95555e-10	0.03537	-0.0668	0.0590799	hepatocellular carcinoma || id:bbj-a-158	CD3 on Effector Memory CD8+ T cell || id:ebi-a-GCST90001839
rs1131500	6	31322980	T	C	0.0338153	0.189858	1.97043e-08	0.03523	0.03383	0.3369	hepatocellular carcinoma || id:bbj-a-158	CD3 on HLA DR+ CD4+ T cell || id:ebi-a-GCST90001849
rs113777417	6	33031448	C	A	0.0340474	0.203222	2.39007e-09	0.05042	0.0079	0.8755	hepatocellular carcinoma || id:bbj-a-158	CD3 on HLA DR+ CD4+ T cell || id:ebi-a-GCST90001849
rs8107030	19	39736719	G	A	0.0597699	0.367335	7.95555e-10	0.03464	0.07081	0.0410299	hepatocellular carcinoma || id:bbj-a-158	CD3 on HLA DR+ CD4+ T cell || id:ebi-a-GCST90001849
rs1131500	6	31322980	T	C	0.0338153	0.189858	1.97043e-08	0.0368	-0.01924	0.6012	hepatocellular carcinoma || id:bbj-a-158	CD86 on granulocyte || id:ebi-a-GCST90001906
rs113777417	6	33031448	C	A	0.0340474	0.203222	2.39007e-09	0.05264	0.01315	0.8028	hepatocellular carcinoma || id:bbj-a-158	CD86 on granulocyte || id:ebi-a-GCST90001906
rs8107030	19	39736719	G	A	0.0597699	0.367335	7.95555e-10	0.03581	-0.08067	0.0243299	hepatocellular carcinoma || id:bbj-a-158	CD86 on granulocyte || id:ebi-a-GCST90001906
rs1131500	6	31322980	T	C	0.0338153	0.189858	1.97043e-08	0.04888	0.007142	0.8839	hepatocellular carcinoma || id:bbj-a-158	CD33 on CD33+ HLA DR+ CD14dim || id:ebi-a-GCST90001947
rs113777417	6	33031448	C	A	0.0340474	0.203222	2.39007e-09	0.06978	0.03429	0.623199	hepatocellular carcinoma || id:bbj-a-158	CD33 on CD33+ HLA DR+ CD14dim || id:ebi-a-GCST90001947
rs8107030	19	39736719	G	A	0.0597699	0.367335	7.95555e-10	0.04726	0.1107	0.0193402	hepatocellular carcinoma || id:bbj-a-158	CD33 on CD33+ HLA DR+ CD14dim || id:ebi-a-GCST90001947
rs1131500	6	31322980	T	C	0.0338153	0.189858	1.97043e-08	0.04856	0.001443	0.9763	hepatocellular carcinoma || id:bbj-a-158	CD33 on Monocytic Myeloid-Derived Suppressor Cells || id:ebi-a-GCST90001952
rs113777417	6	33031448	C	A	0.0340474	0.203222	2.39007e-09	0.06999	0.08855	0.206	hepatocellular carcinoma || id:bbj-a-158	CD33 on Monocytic Myeloid-Derived Suppressor Cells || id:ebi-a-GCST90001952
rs8107030	19	39736719	G	A	0.0597699	0.367335	7.95555e-10	0.04728	0.1257	0.00791407	hepatocellular carcinoma || id:bbj-a-158	CD33 on Monocytic Myeloid-Derived Suppressor Cells || id:ebi-a-GCST90001952
rs1131500	6	31322980	T	C	0.0338153	0.189858	1.97043e-08	0.04899	0.01226	0.8025	hepatocellular carcinoma || id:bbj-a-158	CD33 on CD33dim HLA DR- || id:ebi-a-GCST90001953
rs113777417	6	33031448	C	A	0.0340474	0.203222	2.39007e-09	0.07014	0.03733	0.5946	hepatocellular carcinoma || id:bbj-a-158	CD33 on CD33dim HLA DR- || id:ebi-a-GCST90001953
rs8107030	19	39736719	G	A	0.0597699	0.367335	7.95555e-10	0.04722	0.1027	0.0297598	hepatocellular carcinoma || id:bbj-a-158	CD33 on CD33dim HLA DR- || id:ebi-a-GCST90001953
rs1131500	6	31322980	T	C	0.0338153	0.189858	1.97043e-08	0.04905	0.01146	0.8153	hepatocellular carcinoma || id:bbj-a-158	CD33 on basophil || id:ebi-a-GCST90001954
rs113777417	6	33031448	C	A	0.0340474	0.203222	2.39007e-09	0.07024	0.04712	0.5024	hepatocellular carcinoma || id:bbj-a-158	CD33 on basophil || id:ebi-a-GCST90001954
rs8107030	19	39736719	G	A	0.0597699	0.367335	7.95555e-10	0.04727	0.1042	0.0276299	hepatocellular carcinoma || id:bbj-a-158	CD33 on basophil || id:ebi-a-GCST90001954
rs1131500	6	31322980	T	C	0.0338153	0.189858	1.97043e-08	0.04887	0.006188	0.8993	hepatocellular carcinoma || id:bbj-a-158	CD33 on CD33+ HLA DR+ || id:ebi-a-GCST90001956
rs113777417	6	33031448	C	A	0.0340474	0.203222	2.39007e-09	0.06959	0.03359	0.6294	hepatocellular carcinoma || id:bbj-a-158	CD33 on CD33+ HLA DR+ || id:ebi-a-GCST90001956
rs8107030	19	39736719	G	A	0.0597699	0.367335	7.95555e-10	0.04718	0.114	0.0158099	hepatocellular carcinoma || id:bbj-a-158	CD33 on CD33+ HLA DR+ || id:ebi-a-GCST90001956
rs1131500	6	31322980	T	C	0.0338153	0.189858	1.97043e-08	0.04897	0.004138	0.9327	hepatocellular carcinoma || id:bbj-a-158	CD33 on CD33+ HLA DR+ CD14- || id:ebi-a-GCST90001957
rs113777417	6	33031448	C	A	0.0340474	0.203222	2.39007e-09	0.06966	0.03741	0.5913	hepatocellular carcinoma || id:bbj-a-158	CD33 on CD33+ HLA DR+ CD14- || id:ebi-a-GCST90001957
rs8107030	19	39736719	G	A	0.0597699	0.367335	7.95555e-10	0.04725	0.1154	0.0147401	hepatocellular carcinoma || id:bbj-a-158	CD33 on CD33+ HLA DR+ CD14- || id:ebi-a-GCST90001957
rs1131500	6	31322980	T	C	0.0338153	0.189858	1.97043e-08	0.03424	-0.02784	0.4163	hepatocellular carcinoma || id:bbj-a-158	CD4 on HLA DR+ CD4+ T cell || id:ebi-a-GCST90001959
rs113777417	6	33031448	C	A	0.0340474	0.203222	2.39007e-09	0.04974	-0.01907	0.701501	hepatocellular carcinoma || id:bbj-a-158	CD4 on HLA DR+ CD4+ T cell || id:ebi-a-GCST90001959
rs8107030	19	39736719	G	A	0.0597699	0.367335	7.95555e-10	0.03441	-0.07428	0.03095	hepatocellular carcinoma || id:bbj-a-158	CD4 on HLA DR+ CD4+ T cell || id:ebi-a-GCST90001959
rs1131500	6	31322980	T	C	0.0338153	0.189858	1.97043e-08	0.03303	-0.03105	0.3472	hepatocellular carcinoma || id:bbj-a-158	CD64 on CD14- CD16+ monocyte || id:ebi-a-GCST90001990
rs113777417	6	33031448	C	A	0.0340474	0.203222	2.39007e-09	0.04615	-0.06833	0.1388	hepatocellular carcinoma || id:bbj-a-158	CD64 on CD14- CD16+ monocyte || id:ebi-a-GCST90001990
rs8107030	19	39736719	G	A	0.0597699	0.367335	7.95555e-10	0.03249	-0.05273	0.1048	hepatocellular carcinoma || id:bbj-a-158	CD64 on CD14- CD16+ monocyte || id:ebi-a-GCST90001990
rs1131500	6	31322980	T	C	0.0338153	0.189858	1.97043e-08	0.03146	-0.03883	0.2172	hepatocellular carcinoma || id:bbj-a-158	CCR2 on CD14+ CD16+ monocyte || id:ebi-a-GCST90001992
rs113777417	6	33031448	C	A	0.0340474	0.203222	2.39007e-09	0.04489	-0.04263	0.3424	hepatocellular carcinoma || id:bbj-a-158	CCR2 on CD14+ CD16+ monocyte || id:ebi-a-GCST90001992
rs8107030	19	39736719	G	A	0.0597699	0.367335	7.95555e-10	0.03195	-0.04849	0.1292	hepatocellular carcinoma || id:bbj-a-158	CCR2 on CD14+ CD16+ monocyte || id:ebi-a-GCST90001992
rs1131500	6	31322980	T	C	0.0338153	0.189858	1.97043e-08	0.03564	-0.03339	0.3488	hepatocellular carcinoma || id:bbj-a-158	CD4 on Effector Memory CD4+ T cell || id:ebi-a-GCST90002025
rs113777417	6	33031448	C	A	0.0340474	0.203222	2.39007e-09	0.05153	-0.06355	0.2176	hepatocellular carcinoma || id:bbj-a-158	CD4 on Effector Memory CD4+ T cell || id:ebi-a-GCST90002025
rs8107030	19	39736719	G	A	0.0597699	0.367335	7.95555e-10	0.0351	-0.07048	0.04476	hepatocellular carcinoma || id:bbj-a-158	CD4 on Effector Memory CD4+ T cell || id:ebi-a-GCST90002025
rs1131500	6	31322980	T	C	0.0338153	0.189858	1.97043e-08	0.03696	-0.02904	0.4322	hepatocellular carcinoma || id:bbj-a-158	SSC-A on myeloid Dendritic Cell || id:ebi-a-GCST90002071
rs113777417	6	33031448	C	A	0.0340474	0.203222	2.39007e-09	0.05291	0.02267	0.668299	hepatocellular carcinoma || id:bbj-a-158	SSC-A on myeloid Dendritic Cell || id:ebi-a-GCST90002071
rs8107030	19	39736719	G	A	0.0597699	0.367335	7.95555e-10	0.03594	-0.08651	0.0161399	hepatocellular carcinoma || id:bbj-a-158	SSC-A on myeloid Dendritic Cell || id:ebi-a-GCST90002071
Note: MR: Mendelian randomization; SNP: single nucleotide polymorphism; SE: Standard Error.
