# Supplementary material for: Mutual causal effects between immune cells and hepatocellular carcinoma: a Mendelian randomization study
Source: Discov Oncol. 2025 Jan 16;16:54. doi: 10.1007/s12672-025-01785-z (PMC11739439; doi:10.1007/s12672-025-01785-z)
Supplement: Supplementary file 2 — Supplementary material 2 [file 12672_2025_1785_MOESM2_ESM.xls]

## Sheet: Table S2
Table S2. MR results for causal impact of HCC on immune cells.
Exposure_ID	Outcome_ID	Method	No. of SNP	Beta	Se	Pvalue	OR	OR_Low_95%CI	OR_Up_95%CI
hepatocellular carcinoma || id:bbj-a-158	CD20- CD38- B cell %B cell || id:ebi-a-GCST90001422	MR Egger	3	-0.262178	0.237025	0.467949	0.769374	0.483479	1.22433
hepatocellular carcinoma || id:bbj-a-158	CD20- CD38- B cell %B cell || id:ebi-a-GCST90001422	Weighted median	3	-0.159047	0.0878489	0.0702248	0.852956	0.71804	1.01322
hepatocellular carcinoma || id:bbj-a-158	CD20- CD38- B cell %B cell || id:ebi-a-GCST90001422	Inverse variance weighted	3	-0.15864	0.0724135	0.02847	0.853304	0.740396	0.983429
hepatocellular carcinoma || id:bbj-a-158	CD20- CD38- B cell %B cell || id:ebi-a-GCST90001422	Simple mode	3	-0.116806	0.107362	0.390253	0.889758	0.720914	1.09815
hepatocellular carcinoma || id:bbj-a-158	CD20- CD38- B cell %B cell || id:ebi-a-GCST90001422	Weighted mode	3	-0.176408	0.0830939	0.167748	0.838276	0.712289	0.986548
hepatocellular carcinoma || id:bbj-a-158	HLA DR++ monocyte %leukocyte || id:ebi-a-GCST90001476	MR Egger	3	-0.0100753	0.248347	0.974187	0.989975	0.608453	1.61073
hepatocellular carcinoma || id:bbj-a-158	HLA DR++ monocyte %leukocyte || id:ebi-a-GCST90001476	Weighted median	3	-0.160984	0.0881436	0.0677924	0.851306	0.716236	1.01185
hepatocellular carcinoma || id:bbj-a-158	HLA DR++ monocyte %leukocyte || id:ebi-a-GCST90001476	Inverse variance weighted	3	-0.180279	0.0754353	0.0168551	0.835037	0.720268	0.968094
hepatocellular carcinoma || id:bbj-a-158	HLA DR++ monocyte %leukocyte || id:ebi-a-GCST90001476	Simple mode	3	-0.171634	0.118253	0.283774	0.842288	0.668039	1.06199
hepatocellular carcinoma || id:bbj-a-158	HLA DR++ monocyte %leukocyte || id:ebi-a-GCST90001476	Weighted mode	3	-0.152503	0.0879477	0.225052	0.858556	0.722614	1.02007
hepatocellular carcinoma || id:bbj-a-158	Transitional B cell %lymphocyte || id:ebi-a-GCST90001578	MR Egger	3	0.360247	0.23962	0.373668	1.43368	0.896364	2.29309
hepatocellular carcinoma || id:bbj-a-158	Transitional B cell %lymphocyte || id:ebi-a-GCST90001578	Weighted median	3	0.17737	0.0823936	0.0313406	1.19407	1.01601	1.40335
hepatocellular carcinoma || id:bbj-a-158	Transitional B cell %lymphocyte || id:ebi-a-GCST90001578	Inverse variance weighted	3	0.145419	0.0729678	0.0462703	1.15652	1.0024	1.33434
hepatocellular carcinoma || id:bbj-a-158	Transitional B cell %lymphocyte || id:ebi-a-GCST90001578	Simple mode	3	0.174666	0.134631	0.323991	1.19085	0.914653	1.55044
hepatocellular carcinoma || id:bbj-a-158	Transitional B cell %lymphocyte || id:ebi-a-GCST90001578	Weighted mode	3	0.183138	0.0913822	0.182948	1.20098	1.00404	1.43655
hepatocellular carcinoma || id:bbj-a-158	BAFF-R on IgD+ CD38+ B cell || id:ebi-a-GCST90001708	MR Egger	3	-0.0562526	0.272217	0.870271	0.9453	0.554439	1.6117
hepatocellular carcinoma || id:bbj-a-158	BAFF-R on IgD+ CD38+ B cell || id:ebi-a-GCST90001708	Weighted median	3	-0.153412	0.0852422	0.0719041	0.857776	0.725795	1.01376
hepatocellular carcinoma || id:bbj-a-158	BAFF-R on IgD+ CD38+ B cell || id:ebi-a-GCST90001708	Inverse variance weighted	3	-0.158151	0.0759942	0.0374259	0.853721	0.735578	0.99084
hepatocellular carcinoma || id:bbj-a-158	BAFF-R on IgD+ CD38+ B cell || id:ebi-a-GCST90001708	Simple mode	3	-0.113025	0.122592	0.453878	0.893128	0.702363	1.13571
hepatocellular carcinoma || id:bbj-a-158	BAFF-R on IgD+ CD38+ B cell || id:ebi-a-GCST90001708	Weighted mode	3	-0.145921	0.0895293	0.244692	0.864226	0.725134	1.03
hepatocellular carcinoma || id:bbj-a-158	BAFF-R on transitional B cell || id:ebi-a-GCST90001720	MR Egger	3	-0.137521	0.249007	0.678767	0.871516	0.534954	1.41982
hepatocellular carcinoma || id:bbj-a-158	BAFF-R on transitional B cell || id:ebi-a-GCST90001720	Weighted median	3	-0.158877	0.0838666	0.0581716	0.853101	0.723789	1.00552
hepatocellular carcinoma || id:bbj-a-158	BAFF-R on transitional B cell || id:ebi-a-GCST90001720	Inverse variance weighted	3	-0.157597	0.075969	0.0380339	0.854194	0.736021	0.99134
hepatocellular carcinoma || id:bbj-a-158	BAFF-R on transitional B cell || id:ebi-a-GCST90001720	Simple mode	3	-0.163358	0.111953	0.281919	0.849287	0.681958	1.05767
hepatocellular carcinoma || id:bbj-a-158	BAFF-R on transitional B cell || id:ebi-a-GCST90001720	Weighted mode	3	-0.157798	0.0904647	0.223225	0.854022	0.71526	1.0197
hepatocellular carcinoma || id:bbj-a-158	CD24 on IgD+ CD38+ B cell || id:ebi-a-GCST90001768	MR Egger	3	-0.0707662	0.242554	0.819279	0.93168	0.579163	1.49876
hepatocellular carcinoma || id:bbj-a-158	CD24 on IgD+ CD38+ B cell || id:ebi-a-GCST90001768	Weighted median	3	-0.163918	0.0858296	0.0561584	0.848812	0.717384	1.00432
hepatocellular carcinoma || id:bbj-a-158	CD24 on IgD+ CD38+ B cell || id:ebi-a-GCST90001768	Inverse variance weighted	3	-0.171121	0.0741699	0.0210467	0.84272	0.7287	0.974581
hepatocellular carcinoma || id:bbj-a-158	CD24 on IgD+ CD38+ B cell || id:ebi-a-GCST90001768	Simple mode	3	-0.129112	0.111863	0.367712	0.878876	0.705842	1.09433
hepatocellular carcinoma || id:bbj-a-158	CD24 on IgD+ CD38+ B cell || id:ebi-a-GCST90001768	Weighted mode	3	-0.153297	0.0927174	0.24007	0.857875	0.715322	1.02884
hepatocellular carcinoma || id:bbj-a-158	CD27 on IgD+ CD38- unswitched memory B cell || id:ebi-a-GCST90001801	MR Egger	3	0.204968	0.335616	0.650963	1.22749	0.63582	2.36973
hepatocellular carcinoma || id:bbj-a-158	CD27 on IgD+ CD38- unswitched memory B cell || id:ebi-a-GCST90001801	Weighted median	3	0.243642	0.118426	0.0396547	1.27589	1.01159	1.60923
hepatocellular carcinoma || id:bbj-a-158	CD27 on IgD+ CD38- unswitched memory B cell || id:ebi-a-GCST90001801	Inverse variance weighted	3	0.238542	0.103147	0.020742	1.2694	1.03704	1.55381
hepatocellular carcinoma || id:bbj-a-158	CD27 on IgD+ CD38- unswitched memory B cell || id:ebi-a-GCST90001801	Simple mode	3	0.260093	0.151968	0.22912	1.29705	0.962939	1.74709
hepatocellular carcinoma || id:bbj-a-158	CD27 on IgD+ CD38- unswitched memory B cell || id:ebi-a-GCST90001801	Weighted mode	3	0.244618	0.119511	0.177277	1.27713	1.01043	1.61423
hepatocellular carcinoma || id:bbj-a-158	CD3 on Effector Memory CD8+ T cell || id:ebi-a-GCST90001839	MR Egger	3	-0.135659	0.267279	0.700996	0.873141	0.517097	1.47434
hepatocellular carcinoma || id:bbj-a-158	CD3 on Effector Memory CD8+ T cell || id:ebi-a-GCST90001839	Weighted median	3	-0.190542	0.0918496	0.0380331	0.826511	0.690343	0.989538
hepatocellular carcinoma || id:bbj-a-158	CD3 on Effector Memory CD8+ T cell || id:ebi-a-GCST90001839	Inverse variance weighted	3	-0.19001	0.0816438	0.0199491	0.826951	0.704666	0.970457
hepatocellular carcinoma || id:bbj-a-158	CD3 on Effector Memory CD8+ T cell || id:ebi-a-GCST90001839	Simple mode	3	-0.185229	0.108086	0.228714	0.830914	0.672281	1.02698
hepatocellular carcinoma || id:bbj-a-158	CD3 on Effector Memory CD8+ T cell || id:ebi-a-GCST90001839	Weighted mode	3	-0.186566	0.0978756	0.196896	0.829804	0.684955	1.00528
hepatocellular carcinoma || id:bbj-a-158	CD3 on HLA DR+ CD4+ T cell || id:ebi-a-GCST90001849	MR Egger	3	0.25575	0.260131	0.505407	1.29143	0.775609	2.1503
hepatocellular carcinoma || id:bbj-a-158	CD3 on HLA DR+ CD4+ T cell || id:ebi-a-GCST90001849	Weighted median	3	0.187761	0.0883206	0.0335117	1.20654	1.01476	1.43458
hepatocellular carcinoma || id:bbj-a-158	CD3 on HLA DR+ CD4+ T cell || id:ebi-a-GCST90001849	Inverse variance weighted	3	0.174233	0.0796212	0.0286497	1.19033	1.01834	1.39137
hepatocellular carcinoma || id:bbj-a-158	CD3 on HLA DR+ CD4+ T cell || id:ebi-a-GCST90001849	Simple mode	3	0.185352	0.116621	0.252928	1.20364	0.957697	1.51275
hepatocellular carcinoma || id:bbj-a-158	CD3 on HLA DR+ CD4+ T cell || id:ebi-a-GCST90001849	Weighted mode	3	0.190198	0.0916135	0.173531	1.20949	1.01069	1.44739
hepatocellular carcinoma || id:bbj-a-158	CD86 on granulocyte || id:ebi-a-GCST90001906	MR Egger	3	-0.407366	0.270062	0.372692	0.665401	0.391924	1.1297
hepatocellular carcinoma || id:bbj-a-158	CD86 on granulocyte || id:ebi-a-GCST90001906	Weighted median	3	-0.178647	0.0952322	0.0606678	0.836401	0.693987	1.00804
hepatocellular carcinoma || id:bbj-a-158	CD86 on granulocyte || id:ebi-a-GCST90001906	Inverse variance weighted	3	-0.16928	0.08255	0.0403025	0.844272	0.718149	0.992546
hepatocellular carcinoma || id:bbj-a-158	CD86 on granulocyte || id:ebi-a-GCST90001906	Simple mode	3	-0.131374	0.142411	0.453655	0.87689	0.663319	1.15922
hepatocellular carcinoma || id:bbj-a-158	CD86 on granulocyte || id:ebi-a-GCST90001906	Weighted mode	3	-0.200325	0.100197	0.183597	0.818465	0.672528	0.996069
hepatocellular carcinoma || id:bbj-a-158	CD33 on CD33+ HLA DR+ CD14dim || id:ebi-a-GCST90001947	MR Egger	3	0.551364	0.357299	0.366048	1.73562	0.86162	3.49617
hepatocellular carcinoma || id:bbj-a-158	CD33 on CD33+ HLA DR+ CD14dim || id:ebi-a-GCST90001947	Weighted median	3	0.25041	0.121184	0.0387949	1.28455	1.01297	1.62894
hepatocellular carcinoma || id:bbj-a-158	CD33 on CD33+ HLA DR+ CD14dim || id:ebi-a-GCST90001947	Inverse variance weighted	3	0.240586	0.10912	0.0274698	1.27199	1.02707	1.57533
hepatocellular carcinoma || id:bbj-a-158	CD33 on CD33+ HLA DR+ CD14dim || id:ebi-a-GCST90001947	Simple mode	3	0.167036	0.188687	0.469408	1.1818	0.81645	1.71063
hepatocellular carcinoma || id:bbj-a-158	CD33 on CD33+ HLA DR+ CD14dim || id:ebi-a-GCST90001947	Weighted mode	3	0.289646	0.140851	0.17604	1.33595	1.01367	1.76071
hepatocellular carcinoma || id:bbj-a-158	CD33 on Monocytic Myeloid-Derived Suppressor Cells || id:ebi-a-GCST90001952	MR Egger	3	0.572883	0.35676	0.354582	1.77337	0.881291	3.56846
hepatocellular carcinoma || id:bbj-a-158	CD33 on Monocytic Myeloid-Derived Suppressor Cells || id:ebi-a-GCST90001952	Weighted median	3	0.305678	0.130575	0.0192317	1.35755	1.05101	1.75349
hepatocellular carcinoma || id:bbj-a-158	CD33 on Monocytic Myeloid-Derived Suppressor Cells || id:ebi-a-GCST90001952	Inverse variance weighted	3	0.290742	0.109057	0.00767681	1.33742	1.08003	1.65615
hepatocellular carcinoma || id:bbj-a-158	CD33 on Monocytic Myeloid-Derived Suppressor Cells || id:ebi-a-GCST90001952	Simple mode	3	0.387838	0.178985	0.162572	1.47379	1.03772	2.0931
hepatocellular carcinoma || id:bbj-a-158	CD33 on Monocytic Myeloid-Derived Suppressor Cells || id:ebi-a-GCST90001952	Weighted mode	3	0.351582	0.147273	0.139634	1.42131	1.06495	1.89693
hepatocellular carcinoma || id:bbj-a-158	CD33 on CD33dim HLA DR- || id:ebi-a-GCST90001953	MR Egger	3	0.479369	0.35757	0.408	1.61505	0.801341	3.25504
hepatocellular carcinoma || id:bbj-a-158	CD33 on CD33dim HLA DR- || id:ebi-a-GCST90001953	Weighted median	3	0.243581	0.128194	0.0574195	1.27581	0.992351	1.64024
hepatocellular carcinoma || id:bbj-a-158	CD33 on CD33dim HLA DR- || id:ebi-a-GCST90001953	Inverse variance weighted	3	0.231515	0.109154	0.0339225	1.26051	1.01773	1.5612
hepatocellular carcinoma || id:bbj-a-158	CD33 on CD33dim HLA DR- || id:ebi-a-GCST90001953	Simple mode	3	0.203438	0.174028	0.36288	1.22561	0.871398	1.7238
hepatocellular carcinoma || id:bbj-a-158	CD33 on CD33dim HLA DR- || id:ebi-a-GCST90001953	Weighted mode	3	0.270162	0.129156	0.171571	1.31018	1.01716	1.6876
hepatocellular carcinoma || id:bbj-a-158	CD33 on basophil || id:ebi-a-GCST90001954	MR Egger	3	0.475101	0.357981	0.411083	1.60818	0.797286	3.2438
hepatocellular carcinoma || id:bbj-a-158	CD33 on basophil || id:ebi-a-GCST90001954	Weighted median	3	0.264191	0.123694	0.0326927	1.30238	1.02199	1.65969
hepatocellular carcinoma || id:bbj-a-158	CD33 on basophil || id:ebi-a-GCST90001954	Inverse variance weighted	3	0.238535	0.109277	0.0290472	1.26939	1.02465	1.57258
hepatocellular carcinoma || id:bbj-a-158	CD33 on basophil || id:ebi-a-GCST90001954	Simple mode	3	0.257458	0.192649	0.313169	1.29364	0.886801	1.88712
hepatocellular carcinoma || id:bbj-a-158	CD33 on basophil || id:ebi-a-GCST90001954	Weighted mode	3	0.278139	0.130422	0.166595	1.32067	1.02277	1.70534
hepatocellular carcinoma || id:bbj-a-158	CD33 on CD33+ HLA DR+ || id:ebi-a-GCST90001956	MR Egger	3	0.575322	0.356822	0.353419	1.7777	0.883336	3.5776
hepatocellular carcinoma || id:bbj-a-158	CD33 on CD33+ HLA DR+ || id:ebi-a-GCST90001956	Weighted median	3	0.254301	0.118816	0.0323312	1.28956	1.02165	1.62772
hepatocellular carcinoma || id:bbj-a-158	CD33 on CD33+ HLA DR+ || id:ebi-a-GCST90001956	Inverse variance weighted	3	0.245895	0.108953	0.0240154	1.27877	1.03288	1.58319
hepatocellular carcinoma || id:bbj-a-158	CD33 on CD33+ HLA DR+ || id:ebi-a-GCST90001956	Simple mode	3	0.153387	0.176782	0.477051	1.16578	0.824394	1.64852
hepatocellular carcinoma || id:bbj-a-158	CD33 on CD33+ HLA DR+ || id:ebi-a-GCST90001956	Weighted mode	3	0.298036	0.132604	0.153611	1.34721	1.03887	1.74707
hepatocellular carcinoma || id:bbj-a-158	CD33 on CD33+ HLA DR+ CD14- || id:ebi-a-GCST90001957	MR Egger	3	0.585343	0.357396	0.348969	1.79561	0.891229	3.61771
hepatocellular carcinoma || id:bbj-a-158	CD33 on CD33+ HLA DR+ CD14- || id:ebi-a-GCST90001957	Weighted median	3	0.263811	0.129382	0.0414495	1.30188	1.01027	1.67766
hepatocellular carcinoma || id:bbj-a-158	CD33 on CD33+ HLA DR+ CD14- || id:ebi-a-GCST90001957	Inverse variance weighted	3	0.248646	0.109121	0.0226893	1.28229	1.03538	1.58807
hepatocellular carcinoma || id:bbj-a-158	CD33 on CD33+ HLA DR+ CD14- || id:ebi-a-GCST90001957	Simple mode	3	0.21062	0.201993	0.406559	1.23444	0.830866	1.83405
hepatocellular carcinoma || id:bbj-a-158	CD33 on CD33+ HLA DR+ CD14- || id:ebi-a-GCST90001957	Weighted mode	3	0.301354	0.132938	0.151568	1.35169	1.04164	1.75403
hepatocellular carcinoma || id:bbj-a-158	CD4 on HLA DR+ CD4+ T cell || id:ebi-a-GCST90001959	MR Egger	3	-0.28141	0.256494	0.470532	0.754719	0.456513	1.24772
hepatocellular carcinoma || id:bbj-a-158	CD4 on HLA DR+ CD4+ T cell || id:ebi-a-GCST90001959	Weighted median	3	-0.182468	0.0917577	0.0467464	0.833211	0.696064	0.99738
hepatocellular carcinoma || id:bbj-a-158	CD4 on HLA DR+ CD4+ T cell || id:ebi-a-GCST90001959	Inverse variance weighted	3	-0.180417	0.0787134	0.0219012	0.834922	0.715556	0.9742
hepatocellular carcinoma || id:bbj-a-158	CD4 on HLA DR+ CD4+ T cell || id:ebi-a-GCST90001959	Simple mode	3	-0.143659	0.12012	0.354272	0.866183	0.684481	1.09612
hepatocellular carcinoma || id:bbj-a-158	CD4 on HLA DR+ CD4+ T cell || id:ebi-a-GCST90001959	Weighted mode	3	-0.194716	0.0944372	0.17534	0.823068	0.683989	0.990427
hepatocellular carcinoma || id:bbj-a-158	CD64 on CD14- CD16+ monocyte || id:ebi-a-GCST90001990	MR Egger	3	-0.0613274	0.243339	0.84283	0.940515	0.583756	1.51531
hepatocellular carcinoma || id:bbj-a-158	CD64 on CD14- CD16+ monocyte || id:ebi-a-GCST90001990	Weighted median	3	-0.150194	0.0851538	0.0777655	0.860541	0.728261	1.01685
hepatocellular carcinoma || id:bbj-a-158	CD64 on CD14- CD16+ monocyte || id:ebi-a-GCST90001990	Inverse variance weighted	3	-0.16794	0.0744821	0.0241475	0.845404	0.730574	0.978284
hepatocellular carcinoma || id:bbj-a-158	CD64 on CD14- CD16+ monocyte || id:ebi-a-GCST90001990	Simple mode	3	-0.153463	0.112566	0.305968	0.857732	0.687913	1.06947
hepatocellular carcinoma || id:bbj-a-158	CD64 on CD14- CD16+ monocyte || id:ebi-a-GCST90001990	Weighted mode	3	-0.147178	0.0875624	0.234814	0.863141	0.727021	1.02475
hepatocellular carcinoma || id:bbj-a-158	CCR2 on CD14+ CD16+ monocyte || id:ebi-a-GCST90001992	MR Egger	3	-0.0493675	0.236745	0.869124	0.951831	0.598465	1.51385
hepatocellular carcinoma || id:bbj-a-158	CCR2 on CD14+ CD16+ monocyte || id:ebi-a-GCST90001992	Weighted median	3	-0.156914	0.0786308	0.0459791	0.854777	0.732691	0.997206
hepatocellular carcinoma || id:bbj-a-158	CCR2 on CD14+ CD16+ monocyte || id:ebi-a-GCST90001992	Inverse variance weighted	3	-0.1544	0.0727201	0.0337367	0.85693	0.743095	0.988202
hepatocellular carcinoma || id:bbj-a-158	CCR2 on CD14+ CD16+ monocyte || id:ebi-a-GCST90001992	Simple mode	3	-0.207219	0.11022	0.200855	0.812842	0.654914	1.00885
hepatocellular carcinoma || id:bbj-a-158	CCR2 on CD14+ CD16+ monocyte || id:ebi-a-GCST90001992	Weighted mode	3	-0.131938	0.0884105	0.274149	0.876395	0.736959	1.04221
hepatocellular carcinoma || id:bbj-a-158	CD4 on Effector Memory CD4+ T cell || id:ebi-a-GCST90002025	MR Egger	3	-0.164483	0.263683	0.644939	0.848332	0.505958	1.42239
hepatocellular carcinoma || id:bbj-a-158	CD4 on Effector Memory CD4+ T cell || id:ebi-a-GCST90002025	Weighted median	3	-0.190264	0.0935657	0.0420041	0.826741	0.688216	0.993148
hepatocellular carcinoma || id:bbj-a-158	CD4 on Effector Memory CD4+ T cell || id:ebi-a-GCST90002025	Inverse variance weighted	3	-0.201158	0.0807251	0.0127068	0.817784	0.69811	0.957972
hepatocellular carcinoma || id:bbj-a-158	CD4 on Effector Memory CD4+ T cell || id:ebi-a-GCST90002025	Simple mode	3	-0.18402	0.117612	0.258131	0.831919	0.660645	1.0476
hepatocellular carcinoma || id:bbj-a-158	CD4 on Effector Memory CD4+ T cell || id:ebi-a-GCST90002025	Weighted mode	3	-0.189179	0.0910733	0.173389	0.827638	0.692337	0.989381
hepatocellular carcinoma || id:bbj-a-158	SSC-A on myeloid Dendritic Cell || id:ebi-a-GCST90002071	MR Egger	3	-0.416432	0.271146	0.367431	0.659395	0.387563	1.12189
hepatocellular carcinoma || id:bbj-a-158	SSC-A on myeloid Dendritic Cell || id:ebi-a-GCST90002071	Weighted median	3	-0.206757	0.0980619	0.0349939	0.813218	0.671019	0.98555
hepatocellular carcinoma || id:bbj-a-158	SSC-A on myeloid Dendritic Cell || id:ebi-a-GCST90002071	Inverse variance weighted	3	-0.185383	0.082873	0.0252895	0.830786	0.70623	0.97731
hepatocellular carcinoma || id:bbj-a-158	SSC-A on myeloid Dendritic Cell || id:ebi-a-GCST90002071	Simple mode	3	-0.193359	0.142449	0.307537	0.824186	0.623405	1.08963
hepatocellular carcinoma || id:bbj-a-158	SSC-A on myeloid Dendritic Cell || id:ebi-a-GCST90002071	Weighted mode	3	-0.220837	0.0994477	0.156524	0.801847	0.659842	0.974413
Note: MR: Mendelian randomization; SNP: single nucleotide polymorphism; SE: Standard Error; OR: odds ratio; CI: confidence intervals.
